# Supplementary material for: Carbon Monoxide Production during Bio-Waste Composting under Different Temperature and Aeration Regimes
Source: Materials (Basel). 2023 Jun 23;16(13):4551. doi: 10.3390/ma16134551 (PMC10342461; doi:10.3390/ma16134551)
Supplement: Supplementary file 1 [file materials-16-04551-s001.zip]

Archive with 7 entries (6 files):
- Figure S1.tif
- Figure S2.tif
- Figure S3.tif
- Figure S4.tif
- Supplementary materials/
- Supplementary materials/Table S1.pdf
- Supplementary materials/Table S2.xlsx
