# Supplementary material for: Carbon Monoxide Production during Bio-Waste Composting under Different Temperature and Aeration Regimes
Source: Materials (Basel). 2023 Jun 23;16(13):4551. doi: 10.3390/ma16134551 (PMC10342461; doi:10.3390/ma16134551)
Supplement: Supplementary file 1 [file materials-16-04551-s001.zip › Supplementary materials/Table S2.xlsx]

## Sheet: Arkusz1
	Table S2: Properties of substrate and composts after 14 days of composting process in different temperature and aeration rate variants (raw data)
	Temperature variant, °C	Aeration, L/h	pH	EC, mS/cm	AT4	TOC, % d.m.	N, % d.m.	C/N	Water content, %	LOI, % d.m.	NH4-N, mg/kg d.m.	NO3-N, mg/kg d.m.
	Substrate	-	7.432	3.53	37.7	35.6	1.27453	28	54.6272	69.3742	144.737	64.4737
			7.532	3.52	37.4	35.7	1.24948		54.2047	69.0092	140.132	50.2193
	35	2.7	8.43	2.65	12.8	33.4	1.75531	19	56.9662	63.3351	13.242	37.2146
			8.4	2.67	13.2	33.5	1.75126		55.4264	63.6833	12.5571	18.7215
		3.4	8.41	2.63	13.1	33.1	1.82759	18	54.1965	62.9906	14.094	51.2304
			8.42	2.64	12.7	33.3	1.80122		56.429	63.0907	14.5414	25.5034
		4.8	8.51	2.67	12.3	32.6	1.7634	19	51.528	62.2348	11.5464	20.2062
			8.53	2.65	13.5	32.6	1.74621		51.5636	62.5397	10.9278	30.3093
		7.8	8.6	2.69	12.8	32.5	1.83773	18	50.8585	61.2723	9.34783	14.1304
			8.62	2.71	12.6	32.6	1.85801		57.1811	60.9169	10	24.7826
	Temperature	Aeration, L/h	pH	EC, mS/cm	AT4	TOC, % d.m.	N, % d.m.	C/N	Water content, %	LOI, % d.m.	NH4-N, mg/kg d.m.	NO3-N, mg/kg d.m.
	Substrate	-	5.63	4.06	57.4	35.1951	1.49213	24	55.0725	67.1673	839.278	92.0993
			5.6	4.1	53.5	35.4053	1.50157		56.3342	67.7869	837.698	77.4266
	45	2.7	5.26	4.95	13.2	33.3335	1.64644	20	56.2298	62.8135	1460.96	67.1233
			5.23	4.94	10.1	33.0159	1.64435		56.3	63.5483	1461.19	81.9635
		3.4	7.38	4.55	28.5	34.1423	1.77382	19	56.0621	62.432	848.747	48.2916
			7.35	4.56	25.2	33.4797	1.73613		56	62.1619	793.394	66.9704
		4.8	7.42	4.04	39.5	32.2654	1.87712	17	51.5674	60.5671	641.529	77.686
			7.41	4.08	41.2	31.5123	1.79025		51.5	60.5925	658.264	84.2975
		7.8	7.46	3.52	39.3	31.6466	1.74658	18	49.9081	61.2729	465.269	39.1218
			7.42	3.53	35.1	33.0982	1.7897		50.1	61.008	449.102	55.489
	Temperature	Aeration, L/h	pH	EC, mS/cm	AT4	TOC, % d.m.	N, % d.m.	C/N	Water content, %	LOI, % d.m.	NH4-N, mg/kg d.m.	NO3-N, mg/kg d.m.
	Substrate	-	6.58	3.09	58.3	33.1194	1.41746	23	54.5073	63.9385	720.788	21.4442
			6.43	3.11	61.2	32.9461	1.46057		54.0495	64.3559	657.768	39.3873
	55	2.7	8.31	2.5	31.9	31.7684	1.6937	19	47.5435	61.1689	399.429	34.2857
			8.29	2.48	32.4	32.2999	1.73319		47.6	60.517	382.286	21.7143
		3.4	8.3	2.4	14.5	31.6825	1.88085	17	41.452	59.3944	141.538	89.4017
			8.28	2.38	13.9	31.7001	1.81596		41.4	57.4495	133.846	83.7607
		4.8	8.27	2.3	9.4	30.8227	1.73028	18	38.7824	60.3163	139.706	29.4118
			8.23	2.26	8.5	31.8334	1.72388		38.9	60.0909	141.176	18.6275
		7.8	8.28	2.41	12.2	30.0314	1.87607	16	38.5542	59.5647	69.544	23.9414
			8.29	2.37	11.7	30.3901	1.8515		38.7	59.5235	74.7557	18.5668
	Temperature	Aeration, L/h	pH	EC, mS/cm	AT4	TOC, % d.m.	N, % d.m.	C/N	Water content, %	LOI, % d.m.	NH4-N, mg/kg d.m.	NO3-N, mg/kg d.m.
	Substrate	-	6.68	3.48	64.8	36.361	1.64021	23	61	70.7464	249.231	188.462
			6.81	3.53	51.1	37.5286	1.59471		61.2	71.2658	246.923	150.769
	65	2.7	7.59	2.85	21.3	36.1477	1.97257	19	54.7915	67.17	271.99	12.0393
			7.47	2.83	21.2	35.8551	1.91667		55.8672	66.5042	258.722	8.10811
		3.4	7.56	2.88	17.8	35.8718	2.03983	18	55.0465	67.5698	198.986	3.24544
			7.49	2.88	18.1	36.016	2.00524		56.402	67.8054	189.858	3.24544
		4.8	7.74	2.59	14.2	36.633	1.92034	19	51.2589	66.92	96.1776	23.4279
			7.73	2.53	13.7	34.9956	1.81447		51.4131	68.2198	94.328	26.9215
		7.8	7.82	2.57	27.9	35.0734	2.06006	17	51.5559	66.3528	114.765	14.5414
			7.79	2.53	27.1	35.2717	1.97787		49.9211	66.889	114.765	21.9239
